# Supplementary material for: Adsorption Performance Assessment of Agro-Waste-Based Biochar for the Removal of Emerging Pollutants from Municipal WWTP Effluent
Source: Molecules. 2025 Dec 17;30(24):4803. doi: 10.3390/molecules30244803 (PMC12735814; doi:10.3390/molecules30244803)
Supplement: Supplementary file 1 [file molecules-30-04803-s001.zip]

Archive with 1 entries (1 files):
- molecules-4011942-supplementary.pdf
